# Supplementary material for: Primary biliary cholangitis has causal effects on systemic rheumatic diseases: a Mendelian randomization study
Source: BMC Gastroenterol. 2024 Aug 29;24:294. doi: 10.1186/s12876-024-03319-3 (PMC11360496; doi:10.1186/s12876-024-03319-3)
Supplement: Supplementary file 1 — Supplementary Material 1 [file 12876_2024_3319_MOESM1_ESM.xlsx]

## Sheet: Table S1
Table S1 Included SNPs for assessing causal effect of PBC on RA
SNP	effect_allele	other_allele	beta.exposure	beta.outcome	eaf.exposure	eaf.outcome	pval.outcome	se.outcome	se.exposure	pval.exposure	F
rs2293370	A	G	-0.299009	0.00876513	0.164	0.127478	0.658096	0.0198063	0.0289393	5.53988e-25	29.306
rs34655300	T	C	0.136669	0.0193693	0.4493	0.430277	0.147983	0.0133887	0.0220009	5.23227e-10	19.1093
rs3745516	G	A	-0.274319	0.00609042	0.7704	0.817175	0.721858	0.017109	0.0239747	2.64667e-30	46.3991
rs4780355	C	T	-0.199551	-0.0352325	0.334	0.300875	0.0147788	0.0144528	0.0240186	1.00832e-16	30.7448
rs589446	T	G	-0.353093	-0.026409	0.3499	0.37924	0.0526987	0.0136313	0.0224396	1.96381e-55	113.153
rs59643720	C	A	0.316412	0.0282355	0.2356	0.231032	0.0720129	0.0156947	0.0244524	2.73275e-38	60.4538
rs6550965	A	C	0.163094	0.00115355	0.4205	0.511292	0.930713	0.0132671	0.0215365	3.65258e-14	27.9792
rs7674640	T	C	0.216421	0.0218783	0.492	0.458256	0.0992887	0.0132732	0.0220898	1.56351e-22	48.0717
rs859767	G	A	-0.139305	-0.0146183	0.4364	0.334356	0.29744	0.0140299	0.0230646	1.54323e-09	17.956
rs9533122	G	A	0.155125	-0.0104268	0.5368	0.612976	0.44403	0.0136226	0.021532	5.83042e-13	25.8362
rs9652601	A	G	-0.239954	-0.0334385	0.334	0.302092	0.0201953	0.0143964	0.0237919	6.69268e-24	45.3331

## Sheet: Table S2
Table S2 Included SNPs for assessing causal effect of PBC on SS
SNP	effect_allele	other_allele	beta.exposure	beta.outcome	eaf.exposure	eaf.outcome	pval.outcome	se.outcome	se.exposure	pval.exposure	F
rs137687	A	G	-0.217763	-0.0649062	0.4374	0.390173	0.0267541	0.0293019	0.0218724	2.37411e-23	48.878
rs1800693	C	T	0.179759	-0.019313	0.4254	0.416573	0.503839	0.0288917	0.021699	1.19069e-16	33.5934
rs2293370	A	G	-0.299009	-0.0216852	0.164	0.127711	0.610575	0.0425824	0.0289393	5.53988e-25	29.306
rs2304256	A	C	-0.205245	-0.0579614	0.2624	0.254813	0.0774301	0.0328246	0.0244295	4.42894e-17	27.3514
rs2546890	G	A	-0.144233	-0.052898	0.5089	0.40956	0.0680769	0.0289931	0.0216142	2.50496e-11	22.2763
rs3131789	G	A	0.180174	0.0555222	0.5775	0.558933	0.0530408	0.0286998	0.0219123	2.0017e-16	33.0344
rs34655300	T	C	0.136669	0.0327142	0.4493	0.430684	0.258178	0.0289325	0.0220009	5.23227e-10	19.1093
rs35350651	AC	A	-0.191253	-0.0688614	0.5229	0.569984	0.0170059	0.0288536	0.0214806	5.50047e-19	39.6139
rs3745516	G	A	-0.274319	-0.0181696	0.7704	0.817261	0.621397	0.03679	0.0239747	2.64667e-30	46.3991
rs3771317	C	T	0.289503	0.120809	0.1441	0.112736	0.00572783	0.0437244	0.0297719	2.40215e-22	23.3447
rs3784099	A	G	-0.203016	-0.000392347	0.3439	0.305658	0.989912	0.0310295	0.0243697	8.30615e-17	31.3554
rs4780355	C	T	-0.199551	0.0113397	0.334	0.301259	0.716457	0.0312217	0.0240186	1.00832e-16	30.7448
rs4936443	T	C	0.367095	0.068168	0.8101	0.833576	0.0760554	0.038425	0.0297432	5.39262e-35	46.9538
rs589446	T	G	-0.353093	-0.0452907	0.3499	0.379284	0.124023	0.0294458	0.0224396	1.96381e-55	113.153
rs59643720	C	A	0.316412	0.012477	0.2356	0.231505	0.712676	0.0338804	0.0244524	2.73275e-38	60.4538
rs6550965	A	C	0.163094	0.00504117	0.4205	0.51167	0.860355	0.0286556	0.0215365	3.65258e-14	27.9792
rs6679356	T	C	-0.439362	-0.0890567	0.828	0.901131	0.0630376	0.0479075	0.0261434	6.61455e-63	80.7053
rs7097397	A	G	-0.143772	-0.0552454	0.3956	0.370428	0.0624324	0.0296505	0.0227055	2.41958e-10	19.1868
rs72699866	A	G	-0.195158	-0.0241876	0.1859	0.139758	0.559335	0.0414292	0.0293378	2.88935e-11	13.4001
rs7674640	T	C	0.216421	0.0322461	0.492	0.458016	0.260256	0.0286432	0.0220898	1.56351e-22	48.0717
rs79577483	G	A	0.211743	-0.0180552	0.1412	0.159285	0.642618	0.0389085	0.031246	1.22999e-11	11.1416
rs8067378	G	A	0.259633	0.0562509	0.5149	0.559619	0.0506886	0.028786	0.0215258	1.75186e-33	72.8852
rs859767	G	A	-0.139305	-0.0065763	0.4364	0.334606	0.828449	0.0303487	0.0230646	1.54323e-09	17.956
rs9533122	G	A	0.155125	0.00623178	0.5368	0.612719	0.831981	0.0293728	0.021532	5.83042e-13	25.8362
rs9652601	A	G	-0.239954	-0.0857894	0.334	0.302401	0.0061379	0.0313063	0.0237919	6.69268e-24	45.3331

## Sheet: Table S3
Table S3 Included SNPs for assessing causal effect of PBC on SLE
SNP	effect_allele	other_allele	beta.exposure	beta.outcome	eaf.exposure	eaf.outcome	pval.outcome	se.outcome	se.exposure	pval.exposure	F
rs137687	A	G	-0.217763	-0.047311	0.4374	0.391786	0.298448	0.0455015	0.0218724	2.37411e-23	48.878
rs1800693	C	T	0.179759	0.0395927	0.4254	0.416778	0.379976	0.0450972	0.021699	1.19069e-16	33.5934
rs2293370	A	G	-0.299009	-0.244831	0.164	0.127445	0.000410866	0.0692984	0.0289393	5.53988e-25	29.306
rs2546890	G	A	-0.144233	-0.00535719	0.5089	0.410521	0.905556	0.0451528	0.0216142	2.50496e-11	22.2763
rs34655300	T	C	0.136669	0.0777665	0.4493	0.429481	0.0845065	0.0450788	0.0220009	5.23227e-10	19.1093
rs3745516	G	A	-0.274319	-0.0652263	0.7704	0.817933	0.253183	0.0570832	0.0239747	2.64667e-30	46.3991
rs3771317	C	T	0.289503	0.224262	0.1441	0.111737	0.000711181	0.066247	0.0297719	2.40215e-22	23.3447
rs4780355	C	T	-0.199551	-0.0086101	0.334	0.302598	0.859159	0.0485225	0.0240186	1.00832e-16	30.7448
rs4936443	T	C	0.367095	0.0756551	0.8101	0.833074	0.20249	0.0593611	0.0297432	5.39262e-35	46.9538
rs589446	T	G	-0.353093	-0.162003	0.3499	0.379594	0.000400175	0.045764	0.0224396	1.96381e-55	113.153
rs6550965	A	C	0.163094	0.0026697	0.4205	0.511972	0.952235	0.0445688	0.0215365	3.65258e-14	27.9792
rs6679356	T	C	-0.439362	-0.160935	0.828	0.901616	0.0302643	0.0742798	0.0261434	6.61455e-63	80.7053
rs72699866	A	G	-0.195158	-0.183635	0.1859	0.140598	0.0056238	0.0663195	0.0293378	2.88935e-11	13.4001
rs7674640	T	C	0.216421	0.0898265	0.492	0.457867	0.0440403	0.0446075	0.0220898	1.56351e-22	48.0717
rs79577483	G	A	0.211743	-0.0313481	0.1412	0.159029	0.606158	0.0608034	0.031246	1.22999e-11	11.1416
rs8067378	G	A	0.259633	0.127223	0.5149	0.558373	0.00435402	0.0446193	0.0215258	1.75186e-33	72.8852
rs859767	G	A	-0.139305	-0.0801147	0.4364	0.335744	0.0907319	0.0473617	0.0230646	1.54323e-09	17.956

## Sheet: Table S4
Table S4 Included SNPs for assessing causal effect of PBC on SSc
SNP	effect_allele	other_allele	beta.exposure	beta.outcome	eaf.exposure	eaf.outcome	pval.outcome	se.outcome	se.exposure	pval.exposure	F
rs12531711	G	A	0.4202	0.394317	0.1014	0.150159	0.00128286	0.122467	0.0313452	8.57433e-41	32.7906
rs137687	A	G	-0.217763	-0.0264868	0.4374	0.390215	0.799587	0.104327	0.0218724	2.37411e-23	48.878
rs1800693	C	T	0.179759	0.108426	0.4254	0.416545	0.292663	0.103037	0.021699	1.19069e-16	33.5934
rs2293370	A	G	-0.299009	-0.0632209	0.164	0.127612	0.680362	0.153461	0.0289393	5.53988e-25	29.306
rs2304256	A	C	-0.205245	0.041127	0.2624	0.254703	0.725437	0.117104	0.0244295	4.42894e-17	27.3514
rs3131789	G	A	0.180174	0.0507281	0.5775	0.559331	0.621039	0.10261	0.0219123	2.0017e-16	33.0344
rs34655300	T	C	0.136669	-0.050522	0.4493	0.430789	0.623158	0.102817	0.0220009	5.23227e-10	19.1093
rs35350651	AC	A	-0.191253	-0.0305909	0.5229	0.569628	0.766311	0.102929	0.0214806	5.50047e-19	39.6139
rs3745516	G	A	-0.274319	0.207313	0.7704	0.817283	0.117059	0.132279	0.0239747	2.64667e-30	46.3991
rs3771317	C	T	0.289503	0.159798	0.1441	0.112823	0.318206	0.160095	0.0297719	2.40215e-22	23.3447
rs3784099	A	G	-0.203016	-0.128238	0.3439	0.305428	0.2442	0.110118	0.0243697	8.30615e-17	31.3554
rs4780355	C	T	-0.199551	-0.120104	0.334	0.301214	0.280302	0.111244	0.0240186	1.00832e-16	30.7448
rs4936443	T	C	0.367095	-0.0390649	0.8101	0.833666	0.775791	0.137162	0.0297432	5.39262e-35	46.9538
rs589446	T	G	-0.353093	-0.191396	0.3499	0.379116	0.0685078	0.105067	0.0224396	1.96381e-55	113.153
rs59643720	C	A	0.316412	0.154554	0.2356	0.231621	0.201482	0.120996	0.0244524	2.73275e-38	60.4538
rs6550965	A	C	0.163094	0.14439	0.4205	0.511765	0.157528	0.102155	0.0215365	3.65258e-14	27.9792
rs6679356	T	C	-0.439362	-0.152289	0.828	0.90101	0.381037	0.173848	0.0261434	6.61455e-63	80.7053
rs7097397	A	G	-0.143772	0.0351816	0.3956	0.370336	0.738611	0.105431	0.0227055	2.41958e-10	19.1868
rs7674640	T	C	0.216421	0.0316591	0.492	0.458253	0.755536	0.101684	0.0220898	1.56351e-22	48.0717
rs79577483	G	A	0.211743	-0.0698431	0.1412	0.159306	0.61063	0.137169	0.031246	1.22999e-11	11.1416
rs8067378	G	A	0.259633	0.0388129	0.5149	0.559672	0.705083	0.102552	0.0215258	1.75186e-33	72.8852
rs859767	G	A	-0.139305	0.0218954	0.4364	0.334606	0.838475	0.107412	0.0230646	1.54323e-09	17.956
rs928976	T	C	0.410549	0.19148	0.329	0.254328	0.102066	0.117119	0.022469	1.50349e-74	148.284
rs9533122	G	A	0.155125	-0.0297198	0.5368	0.612856	0.776667	0.104771	0.021532	5.83042e-13	25.8362
rs9652601	A	G	-0.239954	-0.217269	0.334	0.302376	0.0486138	0.110179	0.0237919	6.69268e-24	45.3331

## Sheet: Table S5
Table S5 Included SNPs for assessing causal effect of PBC on MCTD
SNP	effect_allele	other_allele	beta.exposure	beta.outcome	eaf.exposure	eaf.outcome	pval.outcome	se.outcome	se.exposure	pval.exposure	F
rs137687	A	G	-0.217763	-0.0701779	0.4374	0.39017	0.038626	0.0339327	0.0218724	2.37411e-23	48.878
rs1800693	C	T	0.179759	-0.0235984	0.4254	0.41653	0.480555	0.0334535	0.021699	1.19069e-16	33.5934
rs2293370	A	G	-0.299009	-0.11898	0.164	0.127582	0.0160779	0.0494279	0.0289393	5.53988e-25	29.306
rs2304256	A	C	-0.205245	-0.0969191	0.2624	0.254679	0.0108233	0.0380321	0.0244295	4.42894e-17	27.3514
rs2546890	G	A	-0.144233	-0.033718	0.5089	0.409544	0.315777	0.0336114	0.0216142	2.50496e-11	22.2763
rs3131789	G	A	0.180174	0.0401129	0.5775	0.559335	0.228164	0.0332859	0.0219123	2.0017e-16	33.0344
rs34655300	T	C	0.136669	-0.00637964	0.4493	0.430764	0.848978	0.0335025	0.0220009	5.23227e-10	19.1093
rs35350651	AC	A	-0.191253	-0.092043	0.5229	0.569596	0.00537007	0.033062	0.0214806	5.50047e-19	39.6139
rs3745516	G	A	-0.274319	-0.0897039	0.7704	0.817286	0.0357191	0.0427138	0.0239747	2.64667e-30	46.3991
rs3771317	C	T	0.289503	0.0557933	0.1441	0.112848	0.286853	0.0523856	0.0297719	2.40215e-22	23.3447
rs3784099	A	G	-0.203016	-0.0758371	0.3439	0.305408	0.0347464	0.0359196	0.0243697	8.30615e-17	31.3554
rs4780355	C	T	-0.199551	-0.0688297	0.334	0.3012	0.0564521	0.0360831	0.0240186	1.00832e-16	30.7448
rs4936443	T	C	0.367095	0.0794299	0.8101	0.833687	0.0740474	0.0444657	0.0297432	5.39262e-35	46.9538
rs589446	T	G	-0.353093	-0.139895	0.3499	0.379098	4.33241e-05	0.0342126	0.0224396	1.96381e-55	113.153
rs59643720	C	A	0.316412	-0.00467085	0.2356	0.231629	0.905177	0.0392098	0.0244524	2.73275e-38	60.4538
rs6550965	A	C	0.163094	0.0341022	0.4205	0.511778	0.303443	0.0331386	0.0215365	3.65258e-14	27.9792
rs6679356	T	C	-0.439362	-0.127026	0.828	0.900978	0.0216586	0.0553178	0.0261434	6.61455e-63	80.7053
rs7097397	A	G	-0.143772	-0.0598277	0.3956	0.370343	0.0817956	0.0343766	0.0227055	2.41958e-10	19.1868
rs72699866	A	G	-0.195158	0.0225274	0.1859	0.139753	0.637717	0.0478397	0.0293378	2.88935e-11	13.4001
rs7674640	T	C	0.216421	0.0749221	0.492	0.458245	0.0238754	0.0331641	0.0220898	1.56351e-22	48.0717
rs79577483	G	A	0.211743	-0.0568107	0.1412	0.159319	0.207677	0.0450886	0.031246	1.22999e-11	11.1416
rs8067378	G	A	0.259633	0.06695	0.5149	0.55971	0.0446858	0.0333484	0.0215258	1.75186e-33	72.8852
rs859767	G	A	-0.139305	-0.0125407	0.4364	0.334587	0.721109	0.0351301	0.0230646	1.54323e-09	17.956
rs928976	T	C	0.410549	0.176152	0.329	0.254349	1.41765e-06	0.036527	0.022469	1.50349e-74	148.284
rs9533122	G	A	0.155125	-0.00766667	0.5368	0.612853	0.821779	0.0340352	0.021532	5.83042e-13	25.8362
rs9652601	A	G	-0.239954	-0.0746532	0.334	0.302384	0.0381241	0.0360031	0.0237919	6.69268e-24	45.3331

## Sheet: Table S6
Table S6 Included SNPs for assessing causal effect of PBC on PM
SNP	effect_allele	other_allele	beta.exposure	beta.outcome	eaf.exposure	eaf.outcome	pval.outcome	se.outcome	se.exposure	pval.exposure	F
rs12531711	G	A	0.4202	0.0783718	0.1014	0.149662	0.553916	0.132407	0.0313452	8.57433e-41	32.7906
rs137687	A	G	-0.217763	0.0198642	0.4374	0.39028	0.837854	0.0970689	0.0218724	2.37411e-23	48.878
rs1800693	C	T	0.179759	-0.0023277	0.4254	0.416605	0.980565	0.0955529	0.021699	1.19069e-16	33.5934
rs2293370	A	G	-0.299009	-0.0567768	0.164	0.127719	0.689004	0.141869	0.0289393	5.53988e-25	29.306
rs2304256	A	C	-0.205245	-0.177715	0.2624	0.254866	0.102144	0.108724	0.0244295	4.42894e-17	27.3514
rs2546890	G	A	-0.144233	-0.173305	0.5089	0.409628	0.0710853	0.0960175	0.0216142	2.50496e-11	22.2763
rs3131789	G	A	0.180174	0.231183	0.5775	0.558876	0.0116209	0.0916137	0.0219123	2.0017e-16	33.0344
rs34655300	T	C	0.136669	0.207492	0.4493	0.430662	0.0304593	0.0958805	0.0220009	5.23227e-10	19.1093
rs35350651	AC	A	-0.191253	-0.145896	0.5229	0.570076	0.12606	0.0953676	0.0214806	5.50047e-19	39.6139
rs3745516	G	A	-0.274319	0.0620916	0.7704	0.817293	0.610876	0.12203	0.0239747	2.64667e-30	46.3991
rs3771317	C	T	0.289503	-0.00485413	0.1441	0.112651	0.97408	0.149394	0.0297719	2.40215e-22	23.3447
rs3784099	A	G	-0.203016	-0.0851771	0.3439	0.305653	0.405806	0.102463	0.0243697	8.30615e-17	31.3554
rs4780355	C	T	-0.199551	0.0332085	0.334	0.301247	0.74693	0.102911	0.0240186	1.00832e-16	30.7448
rs4936443	T	C	0.367095	-0.0941413	0.8101	0.833502	0.460133	0.127454	0.0297432	5.39262e-35	46.9538
rs589446	T	G	-0.353093	-0.0758506	0.3499	0.379351	0.43615	0.0974054	0.0224396	1.96381e-55	113.153
rs59643720	C	A	0.316412	0.0501071	0.2356	0.231486	0.65547	0.112304	0.0244524	2.73275e-38	60.4538
rs6550965	A	C	0.163094	-0.0525284	0.4205	0.511656	0.579423	0.0947778	0.0215365	3.65258e-14	27.9792
rs6679356	T	C	-0.439362	-0.26027	0.828	0.901171	0.100041	0.158252	0.0261434	6.61455e-63	80.7053
rs7097397	A	G	-0.143772	-0.139681	0.3956	0.370497	0.154087	0.0980051	0.0227055	2.41958e-10	19.1868
rs72699866	A	G	-0.195158	-0.157865	0.1859	0.139775	0.248843	0.136897	0.0293378	2.88935e-11	13.4001
rs7674640	T	C	0.216421	0.0832844	0.492	0.457978	0.378945	0.0946583	0.0220898	1.56351e-22	48.0717
rs79577483	G	A	0.211743	-0.00977616	0.1412	0.159294	0.9395	0.128806	0.031246	1.22999e-11	11.1416
rs8067378	G	A	0.259633	0.040854	0.5149	0.559525	0.668118	0.09529	0.0215258	1.75186e-33	72.8852
rs859767	G	A	-0.139305	0.0117753	0.4364	0.334623	0.906566	0.100325	0.0230646	1.54323e-09	17.956
rs928976	T	C	0.410549	0.251899	0.329	0.254351	0.0199968	0.108278	0.022469	1.50349e-74	148.284
rs9533122	G	A	0.155125	0.038174	0.5368	0.61271	0.694194	0.0970929	0.021532	5.83042e-13	25.8362
rs9652601	A	G	-0.239954	-0.340016	0.334	0.302478	0.00086814	0.102104	0.0237919	6.69268e-24	45.3331
